# Supplementary material for: Photoprotective Effects of Processed Ginseng Leaf Administration against UVB-Induced Skin Damage in Hairless Mice
Source: Molecules. 2023 Sep 21;28(18):6734. doi: 10.3390/molecules28186734 (PMC10534821; doi:10.3390/molecules28186734)
Supplement: Supplementary file 1 [file molecules-28-06734-s001.zip]

Archive with 1 entries (1 files):
- molecules-2565407-supplementary.pdf
